# Supplementary material for: Ar–Ar dating for hydrothermal quartz from the 2.4 Ga Ongeluk Formation, South Africa: implications for seafloor hydrothermal circulation
Source: R Soc Open Sci. 2018 Sep 26;5(9):180260. doi: 10.1098/rsos.180260 (PMC6170566; doi:10.1098/rsos.180260)
Supplement: Argon isotopes of quartz samples by crushing. [file rsos180260supp1.xlsx]

## Sheet: GU84
GU84
Procedure Blanks	strokes	36Ar	1s	37Ar	1s	38Ar	1s	39Ar	1s	40Ar	1s		Intercept Values	strokes	36Ar	1s	r2			37Ar	1s	r2			38Ar	1s	r2			39Ar	1s	r2			40Ar	1s	r2				Sample Parameters	strokes	Sample	Material	Location	Analyst	Standard (in Ma)	%1s	J
11G2070B	8	2.06985e-06	1.11982e-07	1.25956e-07	4.57575e-08	5.57202e-07	4.95938e-08	9.10164e-06	3.22937e-07	0.000615862	2.22811e-06		11G2070B	8	0.00561383	6.25856e-06	0.998527	LIN	#	8.18379e-07	8.04314e-08	0.701651	LIN	#	0.00329093	3.36653e-06	0.998678	LIN	#	0.000101613	2.88582e-06	0.999907	EXP	#	6.72791	0.000246305	0.999998	EXP	#		11G2070B	8	GU84	Quartz	Ongeluk Fm.	T.Saito	132.5	0.5	0.0083542
11G2070C	18	2.06985e-06	1.11982e-07	1.25956e-07	4.57575e-08	5.57202e-07	4.95938e-08	9.10164e-06	3.22937e-07	0.000615862	2.22811e-06		11G2070C	18	0.00676262	7.99014e-06	0.998296	LIN	#	1.01762e-06	9.43131e-08	0.86344	LIN	#	0.00477059	5.08445e-06	0.998518	LIN	#	0.000162662	2.98278e-06	0.999942	EXP	#	8.27453	0.000436799	0.999996	EXP	#		11G2070C	18	GU84	Quartz	Ongeluk Fm.	T.Saito	132.5	0.5	0.0083542
11G2070E	18	7.42079e-05	4.80281e-07	1.97047e-07	5.10503e-08	7.31063e-05	5.23176e-07	1.96685e-05	3.36318e-07	0.124233	2.40884e-05		11G2070E	18	0.00250706	3.79001e-06	0.996696	LIN	#	6.91757e-07	1.09961e-07	0.611032	LIN	#	0.00265886	1.89333e-06	0.999267	LIN	#	0.000134639	1.6532e-06	0.999948	EXP	#	4.39003	0.000233369	0.999996	EXP	#		11G2070E	18	GU84	Quartz	Ongeluk Fm.	T.Saito	132.5	0.5	0.0083542
11G2070F	24	7.42079e-05	4.80281e-07	1.97047e-07	5.10503e-08	7.31063e-05	5.23176e-07	1.96685e-05	3.36318e-07	0.124233	2.40884e-05		11G2070F	24	0.00190469	5.89868e-06	0.985952	LIN	#	5.74236e-07	6.86753e-08	0.786384	LIN	#	0.00229271	2.72503e-06	0.997941	LIN	#	0.00011434	2.54322e-06	0.999833	EXP	#	3.65685	0.000205533	0.999995	EXP	#		11G2070F	24	GU84	Quartz	Ongeluk Fm.	T.Saito	132.5	0.5	0.0083542
11G2070G	28	7.42079e-05	4.80281e-07	1.97047e-07	5.10503e-08	7.31063e-05	5.23176e-07	1.96685e-05	3.36318e-07	0.124233	2.40884e-05		11G2070G	28	0.00163611	2.42248e-06	0.996625	LIN	#	6.06619e-07	5.78007e-08	0.740234	LIN	#	0.00215286	4.6022e-06	0.993382	LIN	#	0.000104397	1.18216e-06	0.999958	EXP	#	3.37201	0.000107983	0.999998	EXP	#		11G2070G	28	GU84	Quartz	Ongeluk Fm.	T.Saito	132.5	0.5	0.0083542
11G2070I	38	7.42079e-05	4.80281e-07	1.97047e-07	5.10503e-08	7.31063e-05	5.23176e-07	1.96685e-05	3.36318e-07	0.124233	2.40884e-05		11G2070I	38	0.00130552	2.30519e-06	0.995224	LIN	#	4.6276e-07	5.88098e-08	0.780978	LIN	#	0.00198282	2.48555e-06	0.997815	LIN	#	9.55413e-05	1.14602e-06	0.99996	EXP	#	3.46313	0.000269692	0.999991	EXP	#		11G2070I	38	GU84	Quartz	Ongeluk Fm.	T.Saito	132.5	0.5	0.0083542
11G2070J	100	7.42079e-05	4.80281e-07	1.97047e-07	5.10503e-08	7.31063e-05	5.23176e-07	1.96685e-05	3.36318e-07	0.124233	2.40884e-05		11G2070J	100	0.000395804	9.51821e-07	0.98676	LIN	#	4.40186e-07	6.8675e-08	0.258578	LIN	#	0.00100432	1.6367e-06	0.996123	LIN	#	8.45604e-05	1.22616e-06	0.999855	EXP	#	1.50235	0.000211614	0.999971	EXP	#		11G2070J	100	GU84	Quartz	Ongeluk Fm.	T.Saito	132.5	0.5	0.0083542
11G2070K	300	7.42079e-05	4.80281e-07	1.97047e-07	5.10503e-08	7.31063e-05	5.23176e-07	1.96685e-05	3.36318e-07	0.124233	2.40884e-05		11G2070K	300	0.00122872	1.85844e-06	0.997305	LIN	#	1.13635e-06	1.15012e-07	0.252883	LIN	#	0.00325679	5.37294e-06	0.997609	LIN	#	0.000283507	1.85566e-06	0.99996	EXP	#	4.62791	0.000545428	0.999988	EXP	#		11G2070K	300	GU84	Quartz	Ongeluk Fm.	T.Saito	132.5	0.5	0.0083542
11G2070L	500	7.15421e-06	2.62901e-07	2.82667e-07	6.64243e-08	4.49627e-06	2.94717e-07	6.79687e-06	1.35542e-06	0.0046948	7.21576e-05		11G2070L	500	0.00090729	2.45978e-06	0.982064	LIN	#	1.22574e-06	6.18257e-08	0.575231	LIN	#	0.00248065	5.73778e-06	0.991301	LIN	#	0.000501867	1.83624e-06	0.999935	EXP	#	3.62211	0.00184048	0.999598	EXP	#		11G2070L	500	GU84	Quartz	Ongeluk Fm.	T.Saito	132.5	0.5	0.0083542
11G2070M	700	7.15421e-06	2.62901e-07	2.82667e-07	6.64243e-08	4.49627e-06	2.94717e-07	6.79687e-06	1.35542e-06	0.0046948	7.21576e-05		11G2070M	700	0.000763529	1.88322e-06	0.984746	LIN	#	1.13303e-06	8.08512e-08	0.294635	LIN	#	0.00208036	3.86864e-06	0.994822	LIN	#	0.000682036	2.67593e-06	0.99976	EXP	#	3.02279	0.0005014	0.999956	EXP	#		11G2070M	700	GU84	Quartz	Ongeluk Fm.	T.Saito	132.5	0.5	0.0083542
11G2070N	850	7.15421e-06	2.62901e-07	2.82667e-07	6.64243e-08	4.49627e-06	2.94717e-07	6.79687e-06	1.35542e-06	0.0046948	7.21576e-05		11G2070N	850	0.000487833	1.78031e-06	0.966093	LIN	#	1.03618e-06	7.56559e-08	0.26085	LIN	#	0.00129775	3.7019e-06	0.986959	LIN	#	0.000711196	2.21446e-06	0.999693	EXP	#	2.03071	0.000326048	0.999958	EXP	#		11G2070N	850	GU84	Quartz	Ongeluk Fm.	T.Saito	132.5	0.5	0.0083542
11G2070P	1000	7.15421e-06	2.62901e-07	2.82667e-07	6.64243e-08	4.49627e-06	2.94717e-07	6.79687e-06	1.35542e-06	0.0046948	7.21576e-05		11G2070P	1000	0.000330494	1.29739e-06	0.955994	LIN	#	9.04202e-07	9.72909e-08	0.145941	LIN	#	0.000852669	1.8788e-06	0.99254	LIN	#	0.000676679	2.52331e-06	0.999013	EXP	#	1.32818	0.000267091	0.999935	EXP	#		11G2070P	1000	GU84	Quartz	Ongeluk Fm.	T.Saito	132.5	0.5	0.0083542
11G2070Q	1000	7.15421e-06	2.62901e-07	2.82667e-07	6.64243e-08	4.49627e-06	2.94717e-07	6.79687e-06	1.35542e-06	0.0046948	7.21576e-05		11G2070Q	1000	0.000219963	1.15756e-06	0.920139	LIN	#	6.85837e-07	6.86741e-08	0.40595	LIN	#	0.000531466	1.57635e-06	0.985369	LIN	#	0.000534886	1.17809e-06	0.999651	EXP	#	0.889397	0.000253196	0.999864	EXP	#		11G2070Q	1000	GU84	Quartz	Ongeluk Fm.	T.Saito	132.5	0.5	0.0083542
11G2070R	1000	7.15421e-06	2.62901e-07	2.82667e-07	6.64243e-08	4.49627e-06	2.94717e-07	6.79687e-06	1.35542e-06	0.0046948	7.21576e-05		11G2070R	1000	0.000152908	5.96953e-07	0.934223	LIN	#	5.57633e-07	3.34928e-08	0.808911	LIN	#	0.000341343	1.52009e-06	0.969604	LIN	#	0.000422271	1.55546e-06	0.998833	EXP	#	0.5865	0.000151785	0.999885	EXP	#		11G2070R	1000	GU84	Quartz	Ongeluk Fm.	T.Saito	132.5	0.5	0.0083542
11G2070S	1000	3.04246e-06	1.61392e-07	4.76141e-07	5.6983e-08	1.37578e-06	1.15687e-07	6.79687e-06	5.8898e-07	0.00135399	2.15185e-05		11G2070S	1000	0.000117646	8.05609e-07	0.820628	LIN	#	7.18633e-07	4.44703e-08	0.17295	LIN	#	0.000253825	1.79222e-06	0.934687	LIN	#	0.000322978	1.41147e-06	0.998703	EXP	#	0.462602	9.8492e-05	0.999922	EXP	#		11G2070S	1000	GU84	Quartz	Ongeluk Fm.	T.Saito	132.5	0.5	0.0083542
11G2070T	1000	3.04246e-06	1.61392e-07	4.76141e-07	5.6983e-08	1.37578e-06	1.15687e-07	6.79687e-06	5.8898e-07	0.00135399	2.15185e-05		11G2070T	1000	9.90794e-05	7.40298e-07	0.869542	LIN	#	5.82946e-07	7.41732e-08	0.000813802	LIN	#	0.000215671	1.19532e-06	0.954142	LIN	#	0.000260119	1.27762e-06	0.998538	EXP	#	0.378334	6.33843e-05	0.999953	EXP	#		11G2070T	1000	GU84	Quartz	Ongeluk Fm.	T.Saito	132.5	0.5	0.0083542
11G2070U	1000	3.04246e-06	1.61392e-07	4.76141e-07	5.6983e-08	1.37578e-06	1.15687e-07	6.79687e-06	5.8898e-07	0.00135399	2.15185e-05		11G2070U	1000	7.78977e-05	1.29765e-07	0.995334	LIN	# 1 3 4 10	5.30105e-07	1.0596e-07	0.0295197	LIN	#	0.000173836	7.27089e-07	0.974058	LIN	#	0.000233076	2.39272e-06	0.996556	LIN	# 2 3 9 10	0.30645	8.0606e-05	0.999882	EXP	#		11G2070U	1000	GU84	Quartz	Ongeluk Fm.	T.Saito	132.5	0.5	0.0083542
11G2070W	1000	3.04246e-06	1.61392e-07	4.76141e-07	5.6983e-08	1.37578e-06	1.15687e-07	6.79687e-06	5.8898e-07	0.00135399	2.15185e-05		11G2070W	1000	6.53709e-05	4.48487e-07	0.902555	LIN	#	5.3801e-07	6.47823e-08	0.0485518	LIN	#	0.00013897	8.0624e-07	0.949826	LIN	#	0.000195133	1.15623e-06	0.996485	EXP	#	0.249701	2.58057e-05	0.999984	EXP	#		11G2070W	1000	GU84	Quartz	Ongeluk Fm.	T.Saito	132.5	0.5	0.0083542
11G2070X	1000	3.04246e-06	1.61392e-07	4.76141e-07	5.6983e-08	1.37578e-06	1.15687e-07	3.23184e-07	5.8898e-07	0.00135399	2.15185e-05		11G2070X	1000	5.29922e-05	4.349e-07	0.716698	LIN	#	4.7865e-07	5.22292e-08	0.000901017	LIN	#	0.000114556	6.95986e-07	0.93509	LIN	#	0.000178698	9.48296e-07	0.996887	LIN	#	0.220583	2.92704e-05	0.999972	EXP	#		11G2070X	1000	GU84	Quartz	Ongeluk Fm.	T.Saito	132.5	0.5	0.0083542
11G2070Y	1000	3.04246e-06	1.61392e-07	4.76141e-07	5.6983e-08	1.37578e-06	1.15687e-07	3.23184e-07	5.8898e-07	0.00135399	2.15185e-05		11G2070Y	1000	5.34367e-05	4.9415e-07	0.807249	LIN	#	4.06416e-07	4.48739e-08	0.130548	LIN	#	0.000103933	6.29024e-07	0.956731	LIN	#	0.000160555	2.887e-07	0.99967	EXP	#	0.20883	2.63967e-05	0.999976	EXP	#		11G2070Y	1000	GU84	Quartz	Ongeluk Fm.	T.Saito	132.5	0.5	0.0083542
[truncated: 56 more columns]

## Sheet: GU91
GU91
Procedure Blanks		36Ar	1s	37Ar	1s	38Ar	1s	39Ar	1s	40Ar	1s		Intercept Values		36Ar	1s	r2			37Ar	1s	r2			38Ar	1s	r2			39Ar	1s	r2			40Ar	1s	r2				Sample Parameters		Sample	Material	Location	Analyst	Standard	%1s	J
11G2073B	24	2.84527e-06	1.16363e-07	3.12167e-07	5.22886e-08	1.25336e-06	1.23886e-07	1.7756e-08	2.27237e-07	0.00101119	7.15546e-06		11G2073B	24	4.64491e-05	4.90897e-07	0.85317	LIN	#	9.46358e-08	2.8969e-08	0.407346	LIN	#	0.000170564	8.49187e-07	0.96776	LIN	#	2.39068e-05	4.21521e-07	0.997298	EXP	#	0.172286	4.26537e-05	0.999913	EXP	#		11G2073B	24	GU91	Quartz	Ongeluk Fm.	T.Saito	132.5	0.5	0.0090085
11G2073C	100	1.51615e-06	8.88523e-08	3.95727e-08	6.35023e-08	3.45678e-07	6.2037e-08	1.7756e-08	1.38234e-07	0.00062233	1.33507e-06		11G2073C	100	0.000185843	6.752e-07	0.982909	LIN	#	2.87907e-07	1.96228e-08	0.0341941	LIN	# 2 5	0.000723234	1.11567e-06	0.99712	LIN	#	8.90343e-05	8.97871e-07	0.998658	EXP	#	0.600659	6.5378e-05	0.999982	EXP	#		11G2073C	100	GU91	Quartz	Ongeluk Fm.	T.Saito	132.5	0.5	0.0090085
11G2073D	150	1.51615e-06	8.88523e-08	3.95727e-08	6.35023e-08	3.45678e-07	6.2037e-08	1.7756e-08	1.38234e-07	0.00062233	1.33507e-06		11G2073D	150	0.000276433	3.69992e-07	0.997864	LIN	# 3 8	2.0678e-07	4.90732e-08	0.478065	LIN	#	0.000990162	2.32496e-06	0.992355	LIN	#	0.000137999	1.0085e-06	0.999496	EXP	#	1.05496	0.000131311	0.999977	EXP	#		11G2073D	150	GU91	Quartz	Ongeluk Fm.	T.Saito	132.5	0.5	0.0090085
11G2073E	200	2.84527e-06	1.16363e-07	3.12167e-07	5.22886e-08	1.25336e-06	1.23886e-07	1.61717e-07	2.27237e-07	0.00101119	7.15546e-06		11G2073E	200	0.000244291	9.39726e-07	0.973581	LIN	#	3.28307e-07	5.40709e-08	0.138616	EXP	#	0.000964399	1.6105e-06	0.996217	LIN	#	0.000179724	1.13301e-06	0.999215	EXP	#	0.895939	0.000122247	0.999971	EXP	#		11G2073E	200	GU91	Quartz	Ongeluk Fm.	T.Saito	132.5	0.5	0.0090085
11G2073F	250	2.84527e-06	1.16363e-07	3.12167e-07	5.22886e-08	1.25336e-06	1.23886e-07	1.61717e-07	2.27237e-07	0.00101119	7.15546e-06		11G2073F	250	0.000213104	7.80475e-07	0.979446	LIN	# 7	3.50857e-07	4.91837e-08	0.0715593	LIN	#	0.000822864	1.7593e-06	0.994099	LIN	#	0.000218481	1.28325e-06	0.998768	EXP	#	0.799899	5.15101e-05	0.999994	EXP	#		11G2073F	250	GU91	Quartz	Ongeluk Fm.	T.Saito	132.5	0.5	0.0090085
11G2073G	300	2.84527e-06	1.16363e-07	3.12167e-07	5.22886e-08	1.25336e-06	1.23886e-07	1.61717e-07	2.27237e-07	0.00101119	7.15546e-06		11G2073G	300	0.000212256	8.74666e-07	0.974442	LIN	#	3.62427e-07	5.97729e-08	0.0493672	LIN	#	0.000783293	1.67434e-06	0.994354	LIN	#	0.000259471	1.02827e-06	0.999077	EXP	#	0.745911	6.08362e-05	0.99999	EXP	#		11G2073G	300	GU91	Quartz	Ongeluk Fm.	T.Saito	132.5	0.5	0.0090085
11G2073I	350	2.84527e-06	1.16363e-07	3.12167e-07	5.22886e-08	1.25336e-06	1.23886e-07	1.61717e-07	2.27237e-07	0.00101119	7.15546e-06		11G2073I	350	0.000188271	7.09439e-07	0.975187	LIN	#	3.64849e-07	6.1979e-08	0.253894	LIN	#	0.000729446	1.61566e-06	0.992796	LIN	#	0.000293658	1.30244e-06	0.998266	EXP	#	0.73473	6.476e-05	0.999988	EXP	#		11G2073I	350	GU91	Quartz	Ongeluk Fm.	T.Saito	132.5	0.5	0.0090085
11G2073J	400	2.84527e-06	1.16363e-07	3.12167e-07	5.22886e-08	1.25336e-06	1.23886e-07	1.61717e-07	2.27237e-07	0.00101119	7.15546e-06		11G2073J	400	0.00016258	1.04026e-06	0.931701	LIN	#	4.43682e-07	4.37995e-08	0.0166979	LIN	#	0.000623018	1.18529e-06	0.994843	LIN	#	0.000325788	1.54412e-06	0.996981	EXP	#	0.6336	8.28378e-05	0.999974	EXP	#		11G2073J	400	GU91	Quartz	Ongeluk Fm.	T.Saito	132.5	0.5	0.0090085
11G2073K	450	2.84527e-06	1.16363e-07	3.12167e-07	5.22886e-08	1.25336e-06	1.23886e-07	1.61717e-07	2.27237e-07	0.00101119	7.15546e-06		11G2073K	450	0.000117018	5.42316e-07	0.950887	LIN	#	3.30565e-07	4.37389e-08	0.394229	LIN	#	0.000426388	8.98641e-07	0.994154	LIN	#	0.000326875	1.37403e-06	0.995995	EXP	#	0.478909	4.86813e-05	0.999984	EXP	#		11G2073K	450	GU91	Quartz	Ongeluk Fm.	T.Saito	132.5	0.5	0.0090085
11G2073L	500	2.84527e-06	1.16363e-07	3.12167e-07	5.22886e-08	1.25336e-06	1.23886e-07	1.61717e-07	2.27237e-07	0.00101119	7.15546e-06		11G2073L	500	9.65484e-05	5.8211e-07	0.898739	LIN	# 6	5.71182e-07	4.92654e-08	0.258806	LIN	#	0.000307517	7.36196e-07	0.991675	LIN	#	0.00033795	8.19923e-07	0.998431	EXP	#	0.385524	0.000115164	0.999857	EXP	#		11G2073L	500	GU91	Quartz	Ongeluk Fm.	T.Saito	132.5	0.5	0.0090085
11G2073M	600	3.02326e-06	2.18742e-07	3.5495e-07	8.72494e-08	1.16921e-06	1.50555e-07	3.24475e-07	7.72537e-07	0.000889428	1.85245e-05		11G2073M	600	0.000101971	4.90397e-07	0.951963	LIN	# 7	4.724e-07	3.90989e-08	0.434556	LIN	# 5	0.000305258	1.2759e-06	0.974726	LIN	#	0.000362877	1.14031e-06	0.997319	EXP	#	0.386831	0.000131712	0.999803	EXP	#		11G2073M	600	GU91	Quartz	Ongeluk Fm.	T.Saito	132.5	0.5	0.0090085
11G2073N	700	3.02326e-06	2.18742e-07	3.5495e-07	8.72494e-08	1.16921e-06	1.50555e-07	3.24475e-07	7.72537e-07	0.000889428	1.85245e-05		11G2073N	700	0.000108019	1.66581e-07	0.991053	LIN	# 9	6.92059e-07	3.96087e-08	0.404073	LIN	#	0.000340918	1.41372e-06	0.973326	LIN	#	0.000380725	1.52432e-06	0.996929	EXP	#	0.42673	0.00013608	0.99982	EXP	#		11G2073N	700	GU91	Quartz	Ongeluk Fm.	T.Saito	132.5	0.5	0.0090085
11G2073O	800	3.02326e-06	2.18742e-07	3.5495e-07	8.72494e-08	1.16921e-06	1.50555e-07	3.24475e-07	7.72537e-07	0.000889428	1.85245e-05		11G2073O	800	0.000101908	3.00847e-07	0.974933	LIN	# 5 6 7	6.57166e-07	8.44168e-08	0.000824973	LIN	#	0.000323366	1.06936e-06	0.978609	LIN	#	0.000380917	8.77058e-07	0.999142	EXP	#	0.384759	0.000149948	0.999701	EXP	#		11G2073O	800	GU91	Quartz	Ongeluk Fm.	T.Saito	132.5	0.5	0.0090085
11G2073Q	1033	3.02326e-06	2.18742e-07	3.5495e-07	8.72494e-08	1.16921e-06	1.50555e-07	3.24475e-07	7.72537e-07	0.000889428	1.85245e-05		11G2073Q	1033	0.000105064	7.35355e-07	0.782243	LIN	# 3 5 9	8.1813e-07	8.20961e-08	0.0283726	LIN	#	0.000327147	1.40798e-06	0.971931	LIN	#	0.00041463	1.12449e-06	0.99782	EXP	#	0.421789	0.000156109	0.999762	EXP	#		11G2073Q	1033	GU91	Quartz	Ongeluk Fm.	T.Saito	132.5	0.5	0.0090085
11G2073R	1100	3.02326e-06	2.18742e-07	3.5495e-07	8.72494e-08	1.16921e-06	1.50555e-07	3.24475e-07	7.72537e-07	0.000889428	1.85245e-05		11G2073R	1100	8.898e-05	3.22727e-07	0.946774	LIN	# 3 5 8	6.60176e-07	5.3659e-08	0.15452	LIN	# 5	0.000268823	1.14909e-06	0.968002	LIN	#	0.00037909	2.09012e-06	0.991715	EXP	#	0.359054	0.000124958	0.999789	EXP	#		11G2073R	1100	GU91	Quartz	Ongeluk Fm.	T.Saito	132.5	0.5	0.0090085
11G2073S	1200	3.02326e-06	2.18742e-07	3.5495e-07	8.72494e-08	1.16921e-06	1.50555e-07	3.24475e-07	7.72537e-07	0.000889428	1.85245e-05		11G2073S	1200	8.06526e-05	4.95411e-07	0.918157	LIN	# 7 8	6.22202e-07	4.88285e-08	0.443148	LIN	#	0.000223535	8.0936e-07	0.979944	LIN	#	0.000355813	1.07749e-06	0.99758	EXP	#	0.299927	9.24427e-05	0.999827	EXP	#		11G2073S	1200	GU91	Quartz	Ongeluk Fm.	T.Saito	132.5	0.5	0.0090085
11G2073T	1300	3.02326e-06	2.18742e-07	3.5495e-07	8.72494e-08	1.16921e-06	1.50555e-07	3.24475e-07	7.72537e-07	0.000889428	1.85245e-05		11G2073T	1300	6.88993e-05	2.96789e-07	0.925688	LIN	# 1	6.85067e-07	3.88371e-08	0.0325612	LIN	#	0.000185247	8.06847e-07	0.970858	LIN	#	0.000333035	1.27903e-06	0.996099	EXP	#	0.258399	0.00011256	0.999634	EXP	#		11G2073T	1300	GU91	Quartz	Ongeluk Fm.	T.Saito	132.5	0.5	0.0090085
11G2073U	1400	3.02326e-06	2.18742e-07	3.5495e-07	8.72494e-08	1.16921e-06	1.50555e-07	3.24475e-07	7.72537e-07	0.000889428	1.85245e-05		11G2073U	1400	5.92095e-05	6.91921e-07	0.389632	LIN	#	8.58066e-07	3.18665e-08	0.746336	LIN	# 2	0.000152173	7.49483e-07	0.957895	LIN	#	0.000320195	2.02241e-06	0.988257	EXP	#	0.217475	9.84428e-05	0.999578	EXP	#		11G2073U	1400	GU91	Quartz	Ongeluk Fm.	T.Saito	132.5	0.5	0.0090085
11G2073V	1500	3.02326e-06	2.18742e-07	3.5495e-07	8.72494e-08	1.16921e-06	1.50555e-07	3.24475e-07	7.72537e-07	0.000889428	1.85245e-05		11G2073V	1500	5.16194e-05	5.56802e-07	0.350069	LIN	#	6.74958e-07	6.94477e-08	0.0417274	LIN	#	0.000124601	5.57615e-07	0.960791	LIN	#	0.000315367	1.78877e-06	0.986486	EXP	#	0.19256	8.78774e-05	0.999574	EXP	#		11G2073V	1500	GU91	Quartz	Ongeluk Fm.	T.Saito	132.5	0.5	0.0090085
[truncated: 56 more columns]

## Sheet: GU103-1
GU103-1
Procedure Blanks		36Ar	1s	37Ar	1s	38Ar	1s	39Ar	1s	40Ar	1s		Intercept Values		36Ar	1s	r2			37Ar	1s	r2			38Ar	1s	r2			39Ar	1s	r2			40Ar	1s	r2				Sample Parameters		Sample	Material	Location	Analyst	Standard	%1s	J
11G2072B	30	8.70264e-06	1.72579e-07	8.9815e-08	3.90502e-08	2.19793e-06	9.00281e-08	8.88782e-07	1.81843e-07	0.00372896	1.37347e-05		11G2072B	30	0.000162906	7.79522e-07	0.974596	LIN	#	1.78917e-07	2.59317e-08	0.0102399	LIN	# 3 7	0.000135824	9.88832e-07	0.94593	LIN	#	1.75902e-05	3.59697e-07	0.996372	EXP	#	0.0922134	2.77636e-05	0.99987	EXP	#		11G2072B	30	GU103-1	Quartz	Ongeluk Fm.	T.Saito	132.5	0.5	0.0088236
11G2072C	100	8.70264e-06	1.72579e-07	8.9815e-08	3.90502e-08	2.19793e-06	9.00281e-08	8.88782e-07	1.81843e-07	0.00372896	1.37347e-05		11G2072C	100	0.000326064	1.58542e-06	0.975249	LIN	#	1.7739e-07	3.42566e-08	0.0584966	LIN	# 1 9	0.000417489	1.39942e-06	0.98738	LIN	#	5.67793e-05	4.52012e-07	0.998548	LIN	#	0.236008	4.691e-05	0.999943	EXP	#		11G2072C	100	GU103-1	Quartz	Ongeluk Fm.	T.Saito	132.5	0.5	0.0088236
11G2072D	150	8.70264e-06	1.72579e-07	8.9815e-08	3.90502e-08	2.19793e-06	9.00281e-08	8.88782e-07	1.81843e-07	0.00372896	1.37347e-05		11G2072D	150	0.000321959	1.1527e-06	0.983602	LIN	#	1.42823e-07	4.77874e-08	0.146857	LIN	#	0.000511894	1.63985e-06	0.988304	LIN	#	8.36868e-05	5.28746e-07	0.998347	EXP	#	0.273034	2.59679e-05	0.999986	EXP	#		11G2072D	150	GU103-1	Quartz	Ongeluk Fm.	T.Saito	132.5	0.5	0.0088236
11G2072E	200	3.29711e-06	1.39535e-07	2.12928e-07	7.97165e-08	1.15285e-06	1.96656e-07	1.93307e-06	3.19059e-07	0.00150149	4.17584e-06		11G2072E	200	0.000227561	8.99227e-07	0.985979	LIN	#	1.64855e-07	5.21199e-08	0.150039	LIN	#	0.00043769	1.11729e-06	0.991709	LIN	#	0.000101626	9.09402e-07	0.994137	EXP	#	0.230613	2.64317e-05	0.99998	EXP	#		11G2072E	200	GU103-1	Quartz	Ongeluk Fm.	T.Saito	132.5	0.5	0.0088236
11G2072F	300	3.29711e-06	1.39535e-07	2.12928e-07	7.97165e-08	1.15285e-06	1.96656e-07	1.93307e-06	3.19059e-07	0.00150149	4.17584e-06		11G2072F	300	0.000239992	9.8979e-07	0.972837	LIN	#	2.56246e-07	4.15846e-08	0.00269663	LIN	#	0.000553538	8.04077e-07	0.997519	LIN	#	0.000154231	4.56038e-07	0.998597	EXP	#	0.287792	6.43419e-05	0.999924	EXP	#		11G2072F	300	GU103-1	Quartz	Ongeluk Fm.	T.Saito	132.5	0.5	0.0088236
11G2072G	400	3.29711e-06	1.39535e-07	2.12928e-07	7.97165e-08	1.15285e-06	1.96656e-07	1.93307e-06	3.19059e-07	0.00150149	4.17584e-06		11G2072G	400	0.00024369	9.05683e-07	0.984817	LIN	# 5	2.51278e-07	6.57574e-08	0.0258616	LIN	#	0.000676417	2.02326e-06	0.989222	LIN	#	0.000205188	1.24134e-06	0.992552	EXP	#	0.348805	4.00912e-05	0.999979	EXP	#		11G2072G	400	GU103-1	Quartz	Ongeluk Fm.	T.Saito	132.5	0.5	0.0088236
11G2072I	500	8.70264e-06	1.72579e-07	8.9815e-08	3.90502e-08	2.19793e-06	9.00281e-08	8.88782e-07	1.81843e-07	0.00372896	1.37347e-05		11G2072I	500	0.000171851	9.74223e-07	0.953767	LIN	#	2.29356e-07	4.33171e-08	0.318691	LIN	#	0.000543976	1.41048e-06	0.992909	LIN	#	0.000235128	9.03804e-07	0.992209	EXP	#	0.295401	3.61212e-05	0.999978	EXP	#		11G2072I	500	GU103-1	Quartz	Ongeluk Fm.	T.Saito	132.5	0.5	0.0088236
11G2072J	600	8.70264e-06	1.72579e-07	8.9815e-08	3.90502e-08	2.19793e-06	9.00281e-08	8.88782e-07	1.81843e-07	0.00372896	1.37347e-05		11G2072J	600	0.000130131	8.15071e-07	0.934976	LIN	#	2.92984e-07	2.58993e-08	0.412755	LIN	#	0.000419485	1.50022e-06	0.985975	LIN	#	0.000259559	8.54716e-07	0.989076	EXP	#	0.254766	1.92942e-05	0.999991	EXP	#		11G2072J	600	GU103-1	Quartz	Ongeluk Fm.	T.Saito	132.5	0.5	0.0088236
11G2072K	700	8.70264e-06	1.72579e-07	8.9815e-08	3.90502e-08	2.19793e-06	9.00281e-08	8.88782e-07	1.81843e-07	0.00372896	1.37347e-05		11G2072K	700	0.000103793	5.9842e-07	0.975452	LIN	# 5 7 8	3.36346e-07	4.71832e-08	0.0198485	LIN	#	0.000321622	1.48949e-06	0.973813	LIN	#	0.000247212	8.50785e-07	0.987244	EXP	#	0.21723	3.82491e-05	0.999951	EXP	#		11G2072K	700	GU103-1	Quartz	Ongeluk Fm.	T.Saito	132.5	0.5	0.0088236
11G2072L	850	2.29447e-06	4.4802e-07	6.71831e-08	3.79307e-07	8.4953e-07	3.99204e-07	1.43832e-06	5.89489e-07	0.00112925	1.31883e-06		11G2072L	850	8.96522e-05	3.27917e-07	0.988913	LIN	# 4 6 9	2.47243e-07	1.04524e-07	0.30505	LIN	#	0.00025677	9.77005e-07	0.984363	LIN	#	0.000242152	6.87242e-07	0.984402	EXP	#	0.193933	4.71491e-05	0.99991	EXP	#		11G2072L	850	GU103-1	Quartz	Ongeluk Fm.	T.Saito	132.5	0.5	0.0088236
11G2072M	1150	2.29447e-06	4.4802e-07	6.71831e-08	3.79307e-07	8.4953e-07	3.99204e-07	1.43832e-06	5.89489e-07	0.00112925	1.31883e-06		11G2072M	1150	8.22487e-05	3.62482e-07	0.962748	LIN	# 6 9	3.8845e-07	1.92019e-07	0.148935	LIN	# 5 6	0.000208554	6.83577e-07	0.984534	LIN	#	0.00025874	1.57767e-06	0.893623	EXP	#	0.185083	2.5791e-05	0.99997	EXP	#		11G2072M	1150	GU103-1	Quartz	Ongeluk Fm.	T.Saito	132.5	0.5	0.0088236
11G2072N	1000	2.29447e-06	4.4802e-07	6.71831e-08	3.79307e-07	8.4953e-07	3.99204e-07	1.43832e-06	5.89489e-07	0.00112925	1.31883e-06		11G2072N	1000	5.54284e-05	4.58707e-07	0.957233	LIN	# 2 3 4	4.9608e-07	5.75319e-08	0.339164	LIN	#	0.000128059	3.43691e-07	0.992617	LIN	#	0.000177333	8.83832e-07	0.965166	LIN	#	0.121998	2.08535e-05	0.999955	EXP	#		11G2072N	1000	GU103-1	Quartz	Ongeluk Fm.	T.Saito	132.5	0.5	0.0088236
11G2072P	1000	2.29447e-06	4.4802e-07	6.71831e-08	3.79307e-07	8.4953e-07	3.99204e-07	1.43832e-06	5.89489e-07	0.00112925	1.31883e-06		11G2072P	1000	4.56919e-05	5.87335e-07	0.732458	LIN	#	3.27129e-07	7.30498e-08	0.118479	LIN	#	0.000104488	7.21589e-07	0.943344	LIN	#	0.000153233	8.98826e-07	0.956972	EXP	#	0.104111	2.42983e-05	0.999918	EXP	#		11G2072P	1000	GU103-1	Quartz	Ongeluk Fm.	T.Saito	132.5	0.5	0.0088236
11G2072Q	1100	3.29711e-06	1.39535e-07	2.12928e-07	7.97165e-08	1.15285e-06	1.96656e-07	1.93307e-06	3.19059e-07	0.00150149	4.17584e-06		11G2072Q	1100	4.1361e-05	3.19829e-07	0.94977	LIN	# 4 7 8	2.99933e-07	2.58635e-07	0.011402	LIN	#	8.37219e-05	7.8708e-07	0.888634	LIN	#	0.000142055	6.37471e-07	0.97594	EXP	#	0.091954	1.28538e-05	0.999968	EXP	#		11G2072Q	1100	GU103-1	Quartz	Ongeluk Fm.	T.Saito	132.5	0.5	0.0088236
11G2072R	1300	3.29711e-06	1.39535e-07	2.12928e-07	7.97165e-08	1.15285e-06	1.96656e-07	1.93307e-06	3.19059e-07	0.00150149	4.17584e-06		11G2072R	1300	4.10338e-05	5.91476e-07	0.6017	LIN	#	1.22255e-07	1.58352e-07	0.388585	LIN	# 8	8.49241e-05	4.73554e-07	0.974395	LIN	# 2	0.000153002	3.50707e-07	0.992407	EXP	#	0.0969206	2.01814e-05	0.999932	EXP	#		11G2072R	1300	GU103-1	Quartz	Ongeluk Fm.	T.Saito	132.5	0.5	0.0088236
11G2072S	1500	3.29711e-06	1.39535e-07	2.12928e-07	7.97165e-08	1.15285e-06	1.96656e-07	1.93307e-06	3.19059e-07	0.00150149	4.17584e-06		11G2072S	1500	4.07956e-05	5.85179e-07	0.744055	LIN	#	3.42226e-07	6.14127e-08	0.105277	LIN	#	7.8967e-05	5.08164e-07	0.948543	LIN	#	0.000158901	9.60313e-07	0.907826	EXP	#	0.0967133	1.62143e-05	0.999957	EXP	#		11G2072S	1500	GU103-1	Quartz	Ongeluk Fm.	T.Saito	132.5	0.5	0.0088236
[truncated: 56 more columns]

## Sheet: GU103-2
Gu103-2
Procedure Blanks		36Ar	1s	37Ar	1s	38Ar	1s	39Ar	1s	40Ar	1s		Intercept Values		36Ar	1s	r2			37Ar	1s	r2			38Ar	1s	r2			39Ar	1s	r2			40Ar	1s	r2				Sample Parameters		Sample	Material	Location	Analyst	Standard	%1s	J
11G2071B	7	3.04246e-06	1.61392e-07	4.76141e-07	5.6983e-08	1.37578e-06	1.15687e-07	2.31842e-08	5.8898e-07	0.00135399	2.15185e-05		11G2071B	7	9.58755e-06	5.8184e-08	0.936254	LIN	# 3 5 6 7 9	1.94552e-07	3.21707e-08		AVE	# 1 2 10	4.29516e-05	4.39044e-07	0.905329	LIN	#	6.01272e-06	2.41345e-07	0.997002	EXP	#	0.0212709	1.25756e-05	0.999301	EXP	#		11G2071B	7	GU103-2	Quartz	Ongeluk Fm.	Saito	132.5	0.5	0.0085909
11G2071C	200	3.04246e-06	1.61392e-07	4.76141e-07	5.6983e-08	1.37578e-06	1.15687e-07	2.31842e-08	5.8898e-07	0.00135399	2.15185e-05		11G2071C	200	0.000186918	1.03878e-06	0.962988	LIN	#	3.79738e-07	2.64153e-08	0.0660654	LIN	# 1 6 7 10	0.000970445	2.63116e-06	0.991688	LIN	#	0.000182256	1.02241e-06	0.997126	EXP	#	0.465978	4.35097e-05	0.999987	EXP	#		11G2071C	200	GU103-2	Quartz	Ongeluk Fm.	Saito	132.5	0.5	0.0085909
11G2071D	250	3.04246e-06	1.61392e-07	4.76141e-07	5.6983e-08	1.37578e-06	1.15687e-07	2.31842e-08	5.8898e-07	0.00135399	2.15185e-05		11G2071D	250	0.000158956	6.70037e-07	0.978062	LIN	# 6	3.83128e-07	2.98657e-08	0.0274604	LIN	# 9	0.000829584	1.55489e-06	0.995944	LIN	#	0.000217032	1.14317e-06	0.996	LIN	#	0.41873	3.67354e-05	0.999988	EXP	#		11G2071D	250	GU103-2	Quartz	Ongeluk Fm.	Saito	132.5	0.5	0.0085909
11G2071E	300	3.04246e-06	1.61392e-07	4.76141e-07	5.6983e-08	1.37578e-06	1.15687e-07	2.31842e-08	5.8898e-07	0.00135399	2.15185e-05		11G2071E	300	0.000169506	4.82224e-07	0.987762	LIN	#	5.11817e-07	6.65409e-08	0.000371422	LIN	#	0.000856807	1.40898e-06	0.996975	LIN	#	0.000259638	1.26942e-06	0.995206	EXP	#	0.443084	4.4176e-05	0.999985	EXP	#		11G2071E	300	GU103-2	Quartz	Ongeluk Fm.	Saito	132.5	0.5	0.0085909
11G2071F	350	3.04246e-06	1.61392e-07	4.76141e-07	5.6983e-08	1.37578e-06	1.15687e-07	2.31842e-08	5.8898e-07	0.00135399	2.15185e-05		11G2071F	350	0.000168948	9.09239e-07	0.952624	LIN	#	4.84784e-07	5.06781e-08	0.430095	LIN	#	0.000839122	1.32501e-06	0.99702	LIN	#	0.000306703	9.41395e-07	0.997534	EXP	#	0.459854	5.29846e-05	0.999979	EXP	#		11G2071F	350	GU103-2	Quartz	Ongeluk Fm.	Saito	132.5	0.5	0.0085909
11G2071G	400	3.04246e-06	1.61392e-07	4.76141e-07	5.6983e-08	1.37578e-06	1.15687e-07	2.31842e-08	5.8898e-07	0.00135399	2.15185e-05		11G2071G	400	0.000169685	7.90144e-07	0.974064	LIN	# 2 7 10	5.98698e-07	6.59325e-08	0.190035	LIN	#	0.000805323	2.48022e-06	0.987953	LIN	#	0.00034168	2.04364e-06	0.984559	LIN	#	0.459457	7.44282e-05	0.99996	EXP	#		11G2071G	400	GU103-2	Quartz	Ongeluk Fm.	Saito	132.5	0.5	0.0085909
11G2071H	450	3.04246e-06	1.61392e-07	4.76141e-07	5.6983e-08	1.37578e-06	1.15687e-07	2.31842e-08	5.8898e-07	0.00135399	2.15185e-05		11G2071H	450	0.000137265	6.04002e-07	0.958995	LIN	# 6 8	7.5901e-07	6.63638e-08	0.0265336	LIN	#	0.000664138	2.2523e-06	0.980109	LIN	#	0.000329092	1.33724e-06	0.993728	EXP	#	0.395257	0.000609414	0.994925	EXP	#		11G2071H	450	GU103-2	Quartz	Ongeluk Fm.	Saito	132.5	0.5	0.0085909
11G2071J	500	2.57528e-06	6.9755e-08	2.93756e-07	4.19387e-08	1.10975e-06	3.92733e-08	3.32823e-06	2.83257e-07	0.00145636	3.46061e-06		11G2071J	500	0.000129513	8.93384e-07	0.922954	LIN	#	8.22265e-07	7.45722e-08	0.0679985	LIN	#	0.000612227	1.20548e-06	0.995676	LIN	#	0.000340516	1.89313e-06	0.977428	LIN	#	0.373214	4.01471e-05	0.999982	EXP	#		11G2071J	500	GU103-2	Quartz	Ongeluk Fm.	Saito	132.5	0.5	0.0085909
11G2071K	550	2.57528e-06	6.9755e-08	2.93756e-07	4.19387e-08	1.10975e-06	3.92733e-08	3.32823e-06	2.83257e-07	0.00145636	3.46061e-06		11G2071K	550	0.000107886	8.0494e-07	0.92056	LIN	#	6.90112e-07	6.16914e-08	0.192115	LIN	#	0.000481751	8.23217e-07	0.996352	LIN	#	0.000324145	1.82861e-06	0.977507	LIN	#	0.320121	4.90171e-05	0.999963	EXP	#		11G2071K	550	GU103-2	Quartz	Ongeluk Fm.	Saito	132.5	0.5	0.0085909
11G2071L	600	2.57528e-06	6.9755e-08	2.93756e-07	4.19387e-08	1.10975e-06	3.92733e-08	3.32823e-06	2.83257e-07	0.00145636	3.46061e-06		11G2071L	600	9.48073e-05	6.23442e-07	0.913539	LIN	#	8.87357e-07	7.26039e-08	0.0879411	LIN	#	0.000412115	1.43336e-06	0.985625	LIN	#	0.000320886	1.32562e-06	0.985171	EXP	#	0.291941	3.21568e-05	0.99998	EXP	#		11G2071L	600	GU103-2	Quartz	Ongeluk Fm.	Saito	132.5	0.5	0.0085909
11G2071M	650	2.57528e-06	6.9755e-08	2.93756e-07	4.19387e-08	1.10975e-06	3.92733e-08	3.32823e-06	2.83257e-07	0.00145636	3.46061e-06		11G2071M	650	7.87117e-05	4.95942e-07	0.932675	LIN	# 2 4 9	8.93056e-07	7.53782e-08	0.00833711	LIN	#	0.0003218	1.12869e-06	0.983996	LIN	#	0.000299057	1.1839e-06	0.983561	EXP	#	0.249818	1.95229e-05	0.99999	EXP	#		11G2071M	650	GU103-2	Quartz	Ongeluk Fm.	Saito	132.5	0.5	0.0085909
11G2071N	700	2.57528e-06	6.9755e-08	2.93756e-07	4.19387e-08	1.10975e-06	3.92733e-08	3.32823e-06	2.83257e-07	0.00145636	3.46061e-06		11G2071N	700	6.40197e-05	3.65407e-07	0.907806	LIN	# 7 8	8.73432e-07	4.99459e-08	0.0210418	LIN	# 6 7	0.000241469	9.98673e-07	0.97949	LIN	#	0.000263965	5.60933e-07	0.993662	EXP	#	0.205965	2.63616e-05	0.999976	EXP	#		11G2071N	700	GU103-2	Quartz	Ongeluk Fm.	Saito	132.5	0.5	0.0085909
11G2071O	750	2.57528e-06	6.9755e-08	2.93756e-07	4.19387e-08	1.10975e-06	3.92733e-08	3.32823e-06	2.83257e-07	0.00145636	3.46061e-06		11G2071O	750	6.1141e-05	2.02566e-07	0.977976	LIN	# 5	8.27674e-07	5.66304e-08	0.0599392	LIN	#	0.000204985	8.13189e-07	0.975163	LIN	#	0.0002451	5.477e-07	0.995371	EXP	#	0.192079	4.30268e-05	0.999917	EXP	#		11G2071O	750	GU103-2	Quartz	Ongeluk Fm.	Saito	132.5	0.5	0.0085909
11G2071P	800	2.57528e-06	6.9755e-08	2.93756e-07	4.19387e-08	1.10975e-06	3.92733e-08	3.32823e-06	2.83257e-07	0.00145636	3.46061e-06		11G2071P	800	5.04442e-05	4.27359e-07	0.862997	LIN	#	8.68804e-07	6.17076e-08	0.00575436	LIN	#	0.000165567	8.67182e-07	0.958718	LIN	#	0.000220603	9.82358e-07	0.981229	LIN	#	0.160319	2.91993e-05	0.999945	EXP	#		11G2071P	800	GU103-2	Quartz	Ongeluk Fm.	Saito	132.5	0.5	0.0085909
11G2071S	850	2.57528e-06	6.9755e-08	2.93756e-07	4.19387e-08	1.10975e-06	3.92733e-08	3.32823e-06	2.83257e-07	0.00145636	3.46061e-06		11G2071S	850	4.5317e-05	5.431e-08	0.997538	LIN	# 2 3 7 8	9.34694e-07	1.06899e-07	0.0825877	LIN	#	0.00015275	5.62757e-07	0.983271	LIN	#	0.000196803	5.73909e-07	0.991283	EXP	#	0.145729	1.822e-05	0.999975	EXP	#		11G2071S	850	GU103-2	Quartz	Ongeluk Fm.	Saito	132.5	0.5	0.0085909
11G2071T	900	2.57528e-06	6.9755e-08	2.93756e-07	4.19387e-08	1.10975e-06	3.92733e-08	3.32823e-06	2.83257e-07	0.00145636	3.46061e-06		11G2071T	900	4.50766e-05	3.35816e-07	0.944247	LIN	# 2 7 8 9	7.99748e-07	6.46948e-08	0.040237	LIN	#	0.000151167	5.73044e-07	0.980757	LIN	#	0.000184353	7.47743e-07	0.98577	EXP	#	0.139466	2.45629e-05	0.999948	EXP	#		11G2071T	900	GU103-2	Quartz	Ongeluk Fm.	Saito	132.5	0.5	0.0085909
11G2071U	1000	2.57528e-06	6.9755e-08	2.93756e-07	4.19387e-08	1.10975e-06	3.92733e-08	3.32823e-06	2.83257e-07	0.00145636	3.46061e-06		11G2071U	1000	4.35954e-05	3.38297e-07	0.916947	LIN	# 2 6	9.44221e-07	9.50768e-08	0.140934	LIN	#	0.000148556	6.11645e-07	0.981254	LIN	#	0.000189285	9.66852e-07	0.970036	LIN	#	0.138295	4.16175e-05	0.999854	EXP	#		11G2071U	1000	GU103-2	Quartz	Ongeluk Fm.	Saito	132.5	0.5	0.0085909
11G2071V	1400	2.57528e-06	6.9755e-08	2.93756e-07	4.19387e-08	1.10975e-06	3.92733e-08	3.32823e-06	2.83257e-07	0.00145636	3.46061e-06		11G2071V	1400	5.26002e-05	3.20538e-07	0.9552	LIN	# 2 3	1.11694e-06	1.3933e-07	0.0579217	LIN	#	0.000177769	6.13316e-07	0.983572	LIN	#	0.000236364	5.33963e-07	0.995504	LIN	# 2 5	0.171939	4.2838e-05	0.9999	EXP	#		11G2071V	1400	GU103-2	Quartz	Ongeluk Fm.	Saito	132.5	0.5	0.0085909
11G2071W	1400	2.57528e-06	6.9755e-08	2.93756e-07	4.19387e-08	1.10975e-06	3.92733e-08	3.32823e-06	2.83257e-07	0.00145636	3.46061e-06		11G2071W	1400	4.65498e-05	2.88489e-07	0.94319	LIN	#	1.02222e-06	7.4395e-08	0.132054	LIN	#	0.000154351	5.29586e-07	0.98406	LIN	#	0.000221894	8.69646e-07	0.980456	LIN	# 8	0.154983	1.40408e-05	0.999987	EXP	#		11G2071W	1400	GU103-2	Quartz	Ongeluk Fm.	Saito	132.5	0.5	0.0085909
[truncated: 56 more columns]
